# Supplementary material for: Relationship Between Hepatitis C Infection and Treatment Status and Coronavirus Disease 2019–Related Hospitalizations in Georgia
Source: J Infect Dis. 2024 Mar 1;230(3):e694–9. doi: 10.1093/infdis/jiae103 (PMC11420765; doi:10.1093/infdis/jiae103)
Supplement: jiae103_Supplementary_Data [file jiae103_supplementary_data.zip]

Archive with 3 entries (3 files):
- Supplementary1.docx
- Supplementary2_table1.docx
- Supplementary3_figure1.docx
